# Supplementary material for: Comparative Assessment of Pivotal Trials Supporting the Indication Approvals of Innovative and Modified New Anticancer Drugs in China, 2016–2022
Source: Health Data Sci. 2025 May 2;5:0263. doi: 10.34133/hds.0263 (PMC12046133; doi:10.34133/hds.0263)
Supplement: Supplementary 1 — Tables S1 to S4 [file hds.0263.f1.zip]

Archive with 2 entries (2 files):
- data_128trials.xlsx
- Supplementary Materials-for HDS.docx
