# Supplementary material for: Comparative Assessment of Pivotal Trials Supporting the Indication Approvals of Innovative and Modified New Anticancer Drugs in China, 2016–2022
Source: Health Data Sci. 2025 May 2;5:0263. doi: 10.34133/hds.0263 (PMC12046133; doi:10.34133/hds.0263)
Supplement: Supplementary 1 — Tables S1 to S4 [file hds.0263.f1.zip › data_128trials.xlsx]

## Sheet: data
Drug_ID	Indication_ID	Clinical_trial_ID	Drug_Name_EN	Submission_Date	Approval_Date	Review_Time_Days	Review_ Time_months	Class	Origin	New_drug_classification	Drug_mechanism_class	Cancer_type	Cancer_site	Special_regulatory_program	Priority_Review	Special_Review	Conditional_Approval	Lines_of_therapy	No._of_Pivotal_trial	Pivotal_trial_name	Pivotal_trial_ID	Type_of_Statistical_Test	Phase	Randomized	Trial_design	Mask_design	Comparator	Trial_time_days	Trial_duration_months	No._of_subjects_enrolled	No._of_Subjects_Test_ group	No._of_Subjects_Control_ group
1	1	1	Lenvatinib Mesilate Capsules	2017-11-03	2018-09-04	305	10.1667	2.4	2	2	6	1	Liver	Priority review&Special approval	1	1	2	1	1	E7080-G000-304	NCT01761266	3	3	1	1	2	1	1353	45.1	954	477	477
1	2	2	Lenvatinib Mesilate Capsules	2019-11-29	2020-11-04	341	11.3667	5.1	2	2	6	1	Thyroid	Granted conditional approval	2	2	1	2	1	E7080-G000-303	NCT01321554	5	3	1	1	1	3	974	32.4667	392	261	131
2	3	3	Osimertinib Mesylate Tablets	2017-01-24	2017-03-22	57	1.9	5.1	2	1	6	1	Lung	Priority review&Special approval	1	1	2	2	1	AURA17	NCT02442349	2	2	2	2	2	2	256	8.53333	171
2	4	4	Osimertinib Mesylate Tablets	2018-10-18	2019-08-29	315	10.5	5.1	2	2	6	1	Lung	Priority review	1	2	2	1	1	FLAURA	NCT02296125	5	3	1	1	1	1	929	30.9667	673	338	335
2	5	5	Osimertinib Mesylate Tablets	2020-09-27	2021-04-07	192	6.4	2.4	2	2	6	1	Lung	Priority review	1	2	2	4	1	ADAURA	NCT02511106	5	3	1	1	1	3	1549	51.6333	682	339	343
3	6	6	Ibrutinib Capsules	2016-11-01	2017-08-24	296	9.86667	5.1	2	1	6	2	Lymphoma	Priority review	1	2	2	2	1	MCL3001	NCT01646021	5	3	1	1	2	3	907	30.2333	280	139	141
3	7	7	Ibrutinib Capsules	2016-11-01	2017-08-24	296	9.86667	5.1	2	2	6	2	Leukemia	Priority review	1	2	2	2	2	PCI-32765CLL3002	NCT01973387	5	3	1	1	2	1	764	25.4667	160	106	54
3	7	8	Ibrutinib Capsules	2016-11-01	2017-08-24	296	9.86667	5.1	2	2	6	2	Leukemia	Priority review	1	2	2	2	2	PCYC-1112-CA（RESONATE）	NCT01578707	5	3	1	1	2	1	518	17.2667	391	196	195
4	8	9	Everolimus Tablets	2021-04-20	2022-01-30	285	9.5	5.1	2	2	6	1	Breast	Standard review	2	2	2	2	2	BOLERO-2	NCT00863655	5	3	1	1	1	3	2010	67	724	485	239
4	8	10	Everolimus Tablets	2021-04-20	2022-01-30	285	9.5	5.1	2	2	6	1	Breast	Standard review	2	2	2	2	2	BOLERO-5	NCT03312738	5	2	1	1	1	3	977	32.5667	159	80	79
5	9	11	Ixazomib Citrate Capsules	2016-07-11	2018-04-12	640	21.3333	5.1	2	1	6	2	Multiple myeloma	Priority review&Special approval	1	1	2	2	2	C16010	NCT01564537	5	3	1	1	1	3	791	26.3667	722	360	362
5	9	12	Ixazomib Citrate Capsules	2016-07-11	2018-04-12	640	21.3333	5.1	2	2	6	2	Multiple myeloma	Priority review&Special approval	1	1	2	2	2	TOURMALINE_x0002_MM1 Chinese expansion	NCT01564537（CTR20130908）	5	3	1	1	1	3	867	28.9	121	60	61
6	10	13	Alectinib Hydrochloride Capsules	2018-01-11	2018-08-12	213	7.1	5.1	2	1	6	1	Lung	Priority review	1	2	2	1	1	ALEX	NCT02075840	5	3	1	1	2	1	905	30.1667	303	151	152
7	11	14	Ceritinib Capsules	2017-11-30	2018-05-31	182	6.06667	5.1	2	1	6	1	Lung	Priority review	1	2	2	2	2	ASCEND-5	NCT01828112	5	3	1	1	2	1	942	31.4	231	115	116
7	11	15	Ceritinib Capsules	2017-11-30	2018-05-31	182	6.06667	5.1	2	1	6	1	Lung	Priority review	1	2	2	2	2	CLDK378A2109	NCT02040870	2	4	2	2	2	2	1238	41.2667	103
7	12	16	Ceritinib Capsules	2019-01-02	2020-05-27	511	17.0333	5.1	2	2	6	1	Lung	Standard review	2	2	2	1	1	ASCEND-4 6	NCT01828099	5	3	1	1	2	1	1614	53.8	376	189	187
8	13	17	Bendamustine Hydrochloride for Injection	2017-03-23	2018-12-17	634	21.1333	5.1	2	1	1	2	Lymphoma	Priority review	1	2	2	2	1	C18083/3076	NCT01596621	2	3	2	2	2	2	1046	34.8667	102
9	14	18	Eribulin Mesilate Injection	2017-11-29	2019-07-12	590	19.6667	5.1	2	1	1	1	Breast	Standard review	2	2	2	3	2	E7389-C086-304	NCT02225470	6	3	1	1	2	1	1464	48.8	530	264	266
9	14	19	Eribulin Mesilate Injection	2017-11-29	2019-07-12	590	19.6667	5.1	2	1	1	1	Breast	Standard review	2	2	2	3	2	E7389-G000-305	NCT00388726	6	3	1	1	2	1	912	30.4	762	508	254
10	15	20	Trifluridine and Tipiracil Hydrochloride Tablets	2017-05-27	2019-08-29	824	27.4667	5.1	2	1	1	1	Colorectal	Special approval	2	1	2	3	2	RECOURSE	NCT01607957	5	3	1	1	1	3	593	19.7667	800	534	266
10	15	21	Trifluridine and Tipiracil Hydrochloride Tablets	2017-05-27	2019-08-29	824	27.4667	5.1	2	1	1	1	Colorectal	Special approval	2	1	2	3	2	TERRA	NCT01955837	5	3	1	1	1	3	898	29.9333	406	271	135
11	16	22	Enzalutamide Soft Capsules	2019-12-02	2020-11-02	336	11.2	5.1	2	1	2	1	Prostate	Priority review	1	2	2	1	1	PROSPER	NCT02003924	5	3	1	1	1	3	1336	44.5333	1401	933	468
12	17	23	Dabrafenib mesylate capsules	2018-12-25	2019-12-18	358	11.9333	5.1	2	1	6	1	Melanoma	Priority review	1	2	2	1	3	COMBI-D	NCT01584648	5	3	1	1	1	1	479	15.9667	423	211	212
12	17	24	Dabrafenib mesylate capsules	2018-12-25	2019-12-18	358	11.9333	5.1	2	1	6	1	Melanoma	Priority review	1	2	2	1	3	COMBI-V	NCT01597908	5	3	1	1	2	1	682	22.7333	704	352	352
12	17	25	Dabrafenib mesylate capsules	2018-12-25	2019-12-18	358	11.9333	5.1	2	1	6	1	Melanoma	Priority review	1	2	2	1	3	B2205	NCT02083354	2	2	2	2	2	2	1438	47.9333	77
12	18	26	Dabrafenib mesylate capsules	2019-06-28	2020-03-05	251	8.36667	5.1	2	2	6	1	Melanoma	Priority review	1	2	2	4	1	COMBI-AD	NCT01682083	5	3	1	1	1	3	1634	54.4667	870	438	432
12	19	27	Dabrafenib mesylate capsules	2021-08-30	2022-03-22	204	6.8	5.1	2	2	6	1	Lung	Priority review&Granted conditional approval	1	2	1	1	1	CDRB436E2201	NCT01336634	6	2	2	1	2	1	1518	50.6	177	84	57
14	20	28	Palbociclib Capsules	2017-08-14	2018-07-31	351	11.7	5.1	2	1	6	1	Breast	Priority review&Granted conditional approval	1	2	1	1	1	PALOMA-2	NCT01740427	5	3	1	1	1	3	1099	36.6333	666	444	222
15	21	29	Olaparib Tablets	2017-11-27	2018-08-22	268	8.93333	5.1	2	1	6	1	Ovary	Priority review	1	2	2	5	2	SOLO2	NCT01874353	5	3	1	1	1	3	1112	37.0667	295	196	99
15	21	30	Olaparib Tablets	2017-11-27	2018-08-22	268	8.93333	5.1	2	1	6	1	Ovary	Priority review	1	2	2	5	2	Study 19	NCT00753545	5	2	1	1	1	3	671	22.3667	265	136	129
15	22	31	Olaparib Tablets	2021-01-16	2021-06-16	151	5.03333	5.1	2	2	6	1	Prostate	Priority review&Granted conditional approval	1	2	1	2	1	PROfound	NCT02987543	5	3	1	1	2	1	848	28.2667	387	245	142
15	23	32	Olaparib Tablets	2021-12-30	2022-09-14	258	8.6	5.1	2	2	6	1	Ovary	Standard review	2	2	2	5	1	PAOLA-1	NCT02477644	5	3	1	1	1	3	1416	47.2	806	537	269
16	24	33	Plerixafor Injection	2015-09-18	2018-11-30	1169	38.9667	5.1	2	1	3	2	Lymphoma	Standard review	2	2	2	6	2	AMD3100-3101	NCT00103610	5	3	1	1	1	3	546	18.2	298	150	148
16	24	34	Plerixafor Injection	2015-09-18	2018-11-30	1169	38.9667	5.1	2	1	3	2	Lymphoma	Standard review	2	2	2	6	2	EFC12482	NCT01767714	5	3	1	1	1	3	579	19.3	100	50	50
16	25	35	Plerixafor Injection	2020-02-26	2020-08-26	182	6.06667	5.1	2	2	3	2	Multiple myeloma	Granted conditional approval	2	2	1	6	1	AMD3100-3102	NCT00103662	5	3	1	1	1	3	638	21.2667	302	148	154
17	26	36	Pemetrexed Disodium for Injection	2020-06-09	2021-06-08	364	12.1333	5.1	2	2	1	1	Lung	Standard review	2	2	2	1	1	KEYNOTE-189	NCT02578680	5	3	1	1	1	3	663	22.1	616	410	206
17	27	37	Pemetrexed Disodium for Injection	2020-06-27	2021-06-08	346	11.5333	2.4	2	2	1	1	Lung	Standard review	2	2	2	1	1	ORIENT-11	NCT03607539	5	3	1	1	1	3	435	14.5	397	266	131
18	28	38	Melphalan Hydrochloride for Injection	2016-11-29	2018-11-30	731	24.3667	5.1	2	2	1	2	Multiple myeloma	Priority review&Special approval&Granted conditional approval	1	1	1	6	1	CDX-353-002	NCT01660633	2	5	2	2	2	2	427	14.2333	61
19	29	39	Neratinib Maleate Tablets	2018-09-25	2020-04-27	580	19.3333	5.1	2	1	6	1	Breast	Standard review	2	2	2	4	1	ExteNE	NCT00878709	5	3	1	1	1	3	1869	62.3	2840	1420	1420
20	30	40	Apalutamide Tablets	2019-03-07	2019-09-05	182	6.06667	5.1	2	1	2	1	Prostate	Priority review&Granted conditional approval	1	2	1	1	1	SPARTAN	NCT01946204	5	3	1	1	1	3	1295	43.1667	1207	806	401
20	31	41	Apalutamide Tablets	2019-11-28	2020-08-12	258	8.6	5.1	2	2	2	1	Prostate	Priority review	1	2	2	1	1	TITAN	NCT02489318	5	3	1	1	1	3	535	17.8333	1052	525	527
21	32	42	Radium [223Ra] Chloride Injection	2019-08-14	2020-08-26	378	12.6	5.1	2	1	5	1	Prostate	Priority review	1	2	2	1	2	ALSYMPCA	NCT00699751	5	3	1	1	1	3	1125	37.5	921	614	307
21	32	43	Radium [223Ra] Chloride Injection	2019-08-14	2020-08-26	378	12.6	5.1	2	1	5	1	Prostate	Priority review	1	2	2	1	2	15397	NCT01810770	2	3	2	2	2	2	1644	54.8	243
22	33	44	Pralatrexate Injection	2018-12-25	2020-08-26	610	20.3333	5.1	2	1	1	2	Lymphoma	Priority review&Granted conditional approval	1	2	1	1	2	PDX-008	NCT00364923	2	3	2	2	2	2	884	29.4667	115
22	33	45	Pralatrexate Injection	2018-12-25	2020-08-26	610	20.3333	5.1	2	1	1	2	Lymphoma	Priority review&Granted conditional approval	1	2	1	1	2	FOT12-CN-301	NCT03349333	2	3	2	2	2	2	680	22.6667	71
23	34	46	Venetoclax Tablets	2020-01-03	2020-12-02	334	11.1333	5.1	2	1	6	2	Acute myeloid leukemia	Priority review&Granted conditional approval	1	2	1	1	2	M14-358	NCT02203773	2	4	2	2	2	2	2810	93.6667	84
23	34	47	Venetoclax Tablets	2020-01-03	2020-12-02	334	11.1333	5.1	2	1	6	2	Acute myeloid leukemia	Priority review&Granted conditional approval	1	2	1	1	2	M15-656	NCT02993523	5	3	1	1	1	3	1763	58.7667	431	286	145
24	35	48	Abemaciclib Tablets	2019-11-08	2020-12-29	417	13.9	5.1	2	1	6	1	Breast	Priority review	1	2	2	1	2	MONARCH 3	NCT02246621	5	3	1	1	1	3	817	27.2333	493	328	165
24	35	49	Abemaciclib Tablets	2019-11-08	2020-12-29	417	13.9	5.1	2	1	6	1	Breast	Priority review	1	2	2	1	2	MONARCH 2	NCT02107703	5	3	1	1	1	3	938	31.2667	669	446	223
24	36	50	Abemaciclib Tablets	2020-12-22	2021-12-31	374	12.4667	2.4	2	2	6	1	Breast	Standard review	2	2	2	4	1	monarchE	NCT03155997	5	3	1	1	2	1	978	32.6	5637	2808	2829
25	37	51	Gilteritinib Fumarate Tablets	2020-04-01	2021-01-30	304	10.1333	5.1	2	1	6	2	Acute myeloid leukemia	Priority review&Granted conditional approval	1	2	1	1	1	2215-CL-0301	NCT02421939	5	3	1	1	2	1	1063	35.4333	371	247	124
26	38	52	Darolutamide Tablets	2020-01-20	2021-02-02	379	12.6333	5.1	2	1	2	1	Prostate	Priority review&Special approval	1	1	2	1	1	ARAMIS	NCT02200614	5	3	1	1	1	3	1452	48.4	1509	955	554
27	39	53	Avapritinib Tablets	2020-04-21	2021-03-30	343	11.4333	5.1	2	1	6	1	Gastrointestinal stromal tumor	Priority review&Granted conditional approval	1	2	1	1	1	BLU-285-1101	NCT02508532	2	1	2	2	2	2	1679	55.9667	250	38
28	40	54	Ripretinib Tablets	2020-07-20	2021-03-30	253	8.43333	5.1	2	1	6	1	Gastrointestinal stromal tumor	Priority review&Granted conditional approval	1	2	1	3	1	INVICTUS	NCT03353753	5	3	1	1	1	3	458	15.2667	129	85	44
29	41	55	Carfilzomib for Injection	2019-11-21	2021-07-06	593	19.7667	5.1	2	1	6	2	Multiple myeloma	Granted conditional approval	2	2	1	3	1	CFZ005	NCT03029234	2	3	2	2	2	2	584	19.4667	126
30	42	56	Sonidegib Phosphate Capsules	2021-02-10	2021-07-20	160	5.33333	5.1	2	1	6	1	Basal Cell Carcinoma	Priority review	1	2	2	1	1	BOLT	NCT01327053	2	2	1	2	1	2	730	24.3333	230	79	151
31	43	57	Ruxolitinib Phosphate Tablets	2015-12-07	2017-03-10	459	15.3	5.1	2	1	6	2	Myelofibrosis	Priority review	1	2	2	1	2	COMFORT-I	NCT00952289	5	3	1	1	1	3	457	15.2333	309	155	154
31	43	58	Ruxolitinib Phosphate Tablets	2015-12-07	2017-03-10	459	15.3	5.1	2	1	6	2	Myelofibrosis	Priority review	1	2	2	1	2	COMFORT-II	NCT00934544	5	3	1	1	2	1	2072	69.0667	219	146	73
32	44	59	Selinexor Tablets	2021-01-26	2021-12-14	322	10.7333	5.1	2	1	6	2	Multiple myeloma	Priority review&Granted conditional approval	1	2	1	2	1	STORM	NCT02336815	2	5	2	2	2	2	1522	50.7333	122
33	45	60	Yttrium-90 Microsphere Injection	2020-11-23	2022-01-30	433	14.4333	5.1	2	1	5	1	Colorectal	Standard review	2	2	2	1	2	CRI 9101	NCT01895257	6	3	1	1	2	1	1583	52.7667	70	36	34
33	45	61	Yttrium-90 Microsphere Injection	2020-11-23	2022-01-30	433	14.4333	5.1	2	1	5	1	Colorectal	Standard review	2	2	2	1	2	Meta	NA	2	3	1	1	2	1			1103	554	549
34	46	62	Ivosidenib Tablets	2021-08-02	2022-01-30	181	6.03333	5.1	2	1	6	2	Acute myeloid leukemia	Priority review&Granted conditional approval	1	2	1	1	2	AG120-C-001	NCT02074839	2	1	2	2	2	2			174
34	46	63	Ivosidenib Tablets	2021-08-02	2022-01-30	181	6.03333	5.1	2	1	6	2	Acute myeloid leukemia	Priority review&Granted conditional approval	1	2	1	1	2	CS3010-101	NCT04176393	2	1	2	2	2	2	464	15.4667	30
35	47	64	Duvelisib Capsules	2021-04-19	2022-03-16	331	11.0333	5.1	2	1	6	2	Lymphoma	Priority review&Granted conditional approval	1	2	1	3	2	IPI-145-06	NCT01882803	2	2	2	2	2	2	2711	90.3667	129	83
35	47	65	Duvelisib Capsules	2021-04-19	2022-03-16	331	11.0333	5.1	2	1	6	2	Lymphoma	Priority review&Granted conditional approval	1	2	1	3	2	UN	NCT04707079	2	2	2	2	2	2			24	23
36	48	66	Brigatinib Tablets	2021-01-19	2022-03-22	427	14.2333	5.1	2	1	6	1	Lung	Standard review	2	2	2	1	1	AP26113-13-301	NCT02737501	5	3	1	1	2	1	1524	50.8	275	137	138
37	49	67	Pemigatinib Tablets	2021-07-08	2022-03-29	264	8.8	5.1	2	1	6	1	Cholangiocarcinoma	Priority review&Granted conditional approval	1	2	1	2	2	FIGHT-202	NCT02924376	2	2	2	2	2	2	1842	61.4	147	108
37	49	68	Pemigatinib Tablets	2021-07-08	2022-03-29	264	8.8	5.1	2	1	6	1	Cholangiocarcinoma	Priority review&Granted conditional approval	1	2	1	2	2	CIBI375A201	NCT04256980	2	2	2	2	2	2	846	28.2	34	30
38	50	69	Larotrectinib Sulfate Capsules	2021-05-19	2022-04-08	324	10.8	5.1	2	1	6	1	Other	Priority review&Granted conditional approval	1	2	1	6	3	20288	NCT02122913	2	1	2	2	2	2	1004	33.4667	260
38	50	70	Larotrectinib Sulfate Capsules	2021-05-19	2022-04-08	324	10.8	5.1	2	1	6	1	Other	Priority review&Granted conditional approval	1	2	1	6	3	20289	NCT02576431	2	2	2	2	2	2			33
38	50	71	Larotrectinib Sulfate Capsules	2021-05-19	2022-04-08	324	10.8	5.1	2	1	6	1	Other	Priority review&Granted conditional approval	1	2	1	6	3	20290	NCT02637687	2	4	2	2	2	2			35
39	51	72	Irinotecan Hydrochloride Liposome Injection	2020-06-14	2022-04-12	667	22.2333	5.1	2	2	1	1	Pancreatic	Standard review	2	2	2	2	1	NAPOLI-1	NCT01494506	5	3	1	1	2	1	823	27.4333	417	117	149
40	52	73	Procarbazine hydrochloride Capsules	2020-04-28	2022-04-19	721	24.0333	5.1	2	1	1	2	Lymphoma	Standard review	2	2	2	1	1	NTL-LEES-2015-01	CTR20160433	3	3	1	1	2	1			93	44	49
41	53	74	Lorlatinib Tablets	2021-04-14	2022-04-27	378	12.6	5.1	2	1	6	1	Lung	Standard review	2	2	2	1	1	B7461006	NCT03052608	5	3	1	1	2	1	1058	35.2667	296	149	147
41	54	75	Lorlatinib Tablets	2021-07-13	2022-04-27	288	9.6	5.1	2	1	6	1	Lung	Priority review&Granted conditional approval	1	2	1	2	1	B7461024	NCT03909971	2	2	2	2	2	2	470	15.6667	109	67	42
43	55	76	Trilaciclib Hydrochloride for Injection	2021-11-29	2022-07-12	225	7.5	5.1	2	1	6	2	Lung	Priority review&Granted conditional approval	1	2	1	1	1	G1T28-02	NCT02499770	6	4	1	1	1	3	738	24.6	75	38	37
43	55	77	Trilaciclib Hydrochloride for Injection	2021-11-29	2022-07-12	225	7.5	5.1	2	1	6	2	Lung	Priority review&Granted conditional approval	1	2	1	1	1	B02B00801-TRILA-301	NCT04902885	6	3	1	1	1	3	190	6.33333	83	41	42
44	56	78	Entrectinib Capsules	2021-10-27	2022-07-26	272	9.06667	5.1	2	1	6	1	Other	Priority review&Granted conditional approval	1	2	1	6	3	ALKA-372-001	EudraCT 2012-000148-88	2	4	2	2	2	2			74
44	56	79	Entrectinib Capsules	2021-10-27	2022-07-26	272	9.06667	5.1	2	1	6	1	Other	Priority review&Granted conditional approval	1	2	1	6	3	STARTRK-2	NCT02568267	2	2	2	2	2	2			32
44	57	80	Entrectinib Capsules	2021-11-11	2022-08-10	272	9.06667	5.1	2	1	6	1	Lung	Standard review	2	2	2	1	1	STARTRK-1	NCT02097810	2	4	2	2	2	2	2136	71.2	94
46	58	82	Selpercatinib Capsules	2021-11-03	2022-09-30	331	11.0333	5.1	2	1	6	1	Thyroid	Priority review&Granted conditional approval	1	2	1	1	2	LIBRETTO-001	NCT03157128	2	4	2	2	2	2	958	31.9333	143
46	58	83	Selpercatinib Capsules	2021-11-03	2022-09-30	331	11.0333	5.1	2	1	6	1	Thyroid	Priority review&Granted conditional approval	1	2	1	1	2	LIBRETTO-321	NCT04280081	2	2	2	2	2	2	374	12.4667	26
47	61	84	Fruquintinib Capsules	2017-06-07	2018-09-04	454	15.1333	1	1	1	6	1	Colorectal	Priority review&Special approval	1	1	2	3	1	FRESCO	NCT02314819	5	3	1	1	1	3	762	25.4	416	278	138
48	62	85	Anlotinib Hydrochloride Capsules	2017-01-09	2018-05-08	484	16.1333	1	1	1	6	1	Lung	Priority review&Special approval	1	1	2	3	1	ALTER 0303	NCT02388919	5	3	1	1	1	3	679	22.6333	437	294	143
48	63	86	Anlotinib Hydrochloride Capsules	2018-08-30	2019-06-24	298	9.93333	2.4	1	2	6	1	Sarcoma	Priority review&Special approval	1	1	2	2	1	ALTER0203	NCT02449343	5	3	1	1	1	3	690	23	233	158	75
48	64	87	Anlotinib Hydrochloride Capsules	2018-11-22	2019-08-29	280	9.33333	2.4	1	2	6	1	Lung	Priority review&Special approval&Granted conditional approval	1	1	1	3	1	ALTER 1202	NCT03059797	5	2	1	1	1	3	460	15.3333	86	53	33
48	65	88	Anlotinib Hydrochloride Capsules	2019-12-10	2021-01-30	417	13.9	2.4	1	2	6	1	Thyroid	Priority review&Granted conditional approval	1	2	1	1	1	ALTER01031	NCT02586350	5	2	1	1	1	3	1187	39.5667	91	62	29
48	66	89	Anlotinib Hydrochloride Capsules	2021-05-06	2022-04-13	342	11.4	2.4	1	2	6	1	Thyroid	Standard review	2	2	2	2	1	ALTN-01-II DTC	CTR20150735	5	2	1	1	1	3	1583	52.7667	113	76	37
49	67	90	Pyrotinib Maleate Tablets	2017-07-16	2018-08-12	392	13.0667	1	1	1	6	1	Breast	Priority review&Special approval&Granted conditional approval	1	1	1	2	1	HR-BLTN-I/II-MBC	NCT02422199	6	2	1	1	2	1	519	17.3	128	65	63
49	68	91	Pyrotinib Maleate Tablets	2021-09-14	2022-05-31	259	8.63333	2.4	1	2	6	1	Breast	Priority review&Granted conditional approval	1	2	1	4	1	HR-BLTN-III-NeoBC	NCT03588091	5	3	1	1	1	3	1011	33.7	355	178	177
50	69	92	Dacomitinib	2018-05-08	2019-05-15	372	12.4	1	2	1	6	1	Lung	Priority review&Special approval	1	1	2	1	1	ARCHER 1050	NCT01774721	5	3	1	1	2	1	1177	39.2333	452	227	225
51	70	93	Flumatinib Mesylate Tablets	2018-07-16	2019-11-22	494	16.4667	1	1	1	6	2	Chronic myelogenous leukemia	Priority review&Special approval	1	1	2	1	1	HS-10096-301	NCT02204644	6	3	1	1	2	1	1096	36.5333	393	196	197
52	71	94	Niraparib Tosilate Capsules	2018-12-12	2019-12-26	379	12.6333	1	1	1	6	1	Ovary	Priority review&Special approval&Granted conditional approval	1	1	1	2	1	NOVA	NCT01847274	5	3	1	1	1	3	1036	34.5333	596	138	65
52	72	95	Niraparib Tosilate Capsules	2020-03-16	2020-09-08	176	5.86667	2.4	1	2	6	1	Ovary	Priority review	1	2	2	2	1	PRIMA	NCT02655016	5	3	1	1	1	3	1044	34.8	733	487	246
53	73	96	Almonertinib Mesilate Tablets	2019-04-15	2020-03-17	337	11.2333	1	1	1	6	1	Lung	Priority review&Special approval&Granted conditional approval	1	1	1	2	1	HS-10296- 12-01	CTR20171268	2	2	2	2	2	2	424	14.1333	244
53	74	97	Almonertinib Mesilate Tablets	2021-05-19	2021-12-14	209	6.96667	2.4	1	2	6	1	Lung	Priority review	1	2	2	1	1	HS-10296-03-01	NCT03849768	5	3	1	1	1	1	714	23.8	429	214	215
54	75	98	Zanubrutinib Capsules	2018-08-23	2020-06-02	649	21.6333	1	1	1	6	2	Lymphoma	Priority review&Special approval	1	1	2	2	1	BGB-3111-206	NCT03206970	2	2	2	2	2	2	715	23.8333	86	86
54	76	99	Zanubrutinib Capsules	2018-10-19	2020-06-02	592	19.7333	1	1	2	6	2	Leukemia	Priority review&Special approval	1	1	2	2	1	BGB-3111-205	NCT03206918	2	2	2	2	2	2	463	15.4333	91	91
54	77	100	Zanubrutinib Capsules	2020-09-29	2021-06-16	260	8.66667	2.4	1	2	6	2	Other	Priority review&Granted conditional approval	1	2	1	2	1	BGB-3111-210	NCT03332173	2	2	2	2	2	2	615	20.5	44	44
55	78	101	Ensartinib Hydrochloride Capsules	2018-12-25	2020-11-17	693	23.1	1	1	1	6	1	Lung	Priority review&Granted conditional approval	1	2	1	2	1	BTP-42322	NCT03215693	2	2	2	2	2	2	893	29.7667	152	152
55	79	102	Ensartinib Hydrochloride Capsules	2021-07-12	2022-03-16	247	8.23333	2.4	1	2	6	1	Lung	Priority review	1	2	2	1	1	X396-CLI-301	NCT02767804	5	3	1	1	2	1	1490	49.6667	290	143	147
56	80	103	Fluzoparib Capsules	2019-10-22	2020-12-11	416	13.8667	1	1	1	6	1	Ovary	Priority review&Special approval&Granted conditional approval	1	1	1	2	1	HR-FZPL-Ⅰb-OC	NCT03509636	2	4	2	2	2	2	509	16.9667	113	113
56	81	104	Fluzoparib Capsules	2020-12-22	2021-06-22	182	6.06667	2.4	1	2	6	1	Ovary	Priority review	1	2	2	2	1	FZPL-III-301-OC	NCT03863860	5	3	1	1	1	3	1341	44.7	252	167	85
57	82	105	Orelabrutinib Tablets	2019-11-19	2020-12-25	402	13.4	1	1	1	6	2	Leukemia	Priority review&Granted conditional approval	1	2	1	2	1	ICP-CL-00103	NCT03493217	2	2	2	2	2	2	1719	57.3	100	100
57	83	106	Orelabrutinib Tablets	2020-03-04	2020-12-25	296	9.86667	1	1	2	6	2	Lymphoma	Priority review&Granted conditional approval	1	2	1	2	1	ICP-CL-00102	NCT03494179	2	2	2	2	2	2	2099	69.9667	120
58	84	107	Surufatinib Capsules	2019-11-08	2020-12-29	417	13.9	1	1	1	6	1	Neuroendocrine	Priority review	1	2	2	1	1	2015-012-00CH4	NCT02588170	5	3	1	1	1	3	1210	40.3333	198	129	69
58	85	108	Surufatinib Capsules	2020-09-16	2021-06-16	273	9.1	1	1	2	6	1	Neuroendocrine	Standard review	2	2	2	1	1	2015-012-00CH3	NCT02589821	5	3	1	1	1	3	1435	47.8333	172	113	59
59	86	109	Utidelone Injection	2018-03-22	2021-03-11	1085	36.1667	1	1	1	1	1	Breast	Priority review	1	2	2	2	1	BG01-1323L	CTR20150579	6	3	1	1	2	1	769	25.6333	405	270	135
60	87	110	Pralsetinib Capsules	2020-09-04	2021-03-23	200	6.66667	1	2	1	6	1	Lung	Priority review&Granted conditional approval	1	2	1	1	1	BLU-667-1101	NCT03037385	2	4	2	2	2	2	2480	82.6667	87
61	89	111	Pamiparib Capsules	2020-07-16	2021-04-30	288	9.6	1	1	1	6	1	Ovary	Priority review&Granted conditional approval	1	2	1	3	1	BGB-290-102	NCT03333915	2	2	2	2	2	2	1138	37.9333	113
62	90	112	Savolitinib Tablets	2020-05-28	2021-06-22	390	13	1	1	1	6	1	Lung	Priority review&Granted conditional approval	1	2	1	2	1	2016-504-00CH1	NCT02897479	2	2	2	2	2	2	1855	61.8333	76
63	91	113	Olverembatinib Tablets	2020-09-30	2021-11-24	420	14	1	1	1	6	2	Chronic myelogenous leukemia	Priority review&Granted conditional approval	1	2	1	2	2	HQP1351CC201	NCT03883087	2	2	2	2	2	2	1850	61.6667	41	41
63	91	114	Olverembatinib Tablets	2020-09-30	2021-11-24	420	14	1	1	1	6	2	Chronic myelogenous leukemia	Priority review&Granted conditional approval	1	2	1	2	2	HQP1351CC202	NCT03883100	2	2	2	2	2	2	1820	60.6667	23	23
64	92	115	Dalpiciclib Isethionate Tablets	2021-04-26	2021-12-31	249	8.3	1	1	1	6	1	Breast	Priority review	1	2	2	4	1	SHR6390-Ⅲ-301	CTR20190619	5	3	1	1	1	3			361	241	120
65	93	116	Furmonertinib Mesilate Tablets	2019-11-29	2021-03-02	459	15.3	1	1	1	6	1	Lung	Priority review&Granted conditional approval	1	2	1	1	1	ALSC003AST2818	CTR20180154	2	5	2	2	2	2	194	6.46667	220
65	94	117	Furmonertinib Mesilate Tablets	2021-12-13	2022-06-28	197	6.56667	2.4	1	2	6	1	Lung	Priority review	1	2	2	1	1	FURLONG	NCT03787992	6	3	1	1	1	1	733	24.4333	358	178	179
66	95	118	Rezvilutamide Tablets	2021-10-28	2022-06-28	243	8.1	1	1	1	6	1	Prostate	Priority review&Granted conditional approval	1	2	1	1	1	SHR-3680-III-HSPC	NCT03520478	6	3	1	1	2	1	1796	59.8667	654	326	328
67	96	119	Donafenib Tosilate Tablets	2020-05-09	2021-06-08	395	13.1667	1	1	1	6	1	Liver	Priority review	1	2	2	1	1	ZGDH3	NCT02645981	4	5	1	1	2	1	1366	45.5333	659	328	331
67	97	120	Donafenib Tosilate Tablets	2021-10-14	2022-08-10	300	10	2.4	1	2	6	1	Thyroid	Standard review	2	2	2	2	1	ZGDD3	NCT03602495	5	3	1	1	1	3	914	30.4667	191	128	63
68	98	121	Linperlisib Tablets	2021-05-14	2022-11-08	543	18.1	1	1	1	6	2	Lymphoma	Priority review&Granted conditional approval	1	2	1	2	1	YY-20394-002	NCT04370405	2	2	2	2	2	2	581	19.3667	93
69	99	122	Tolsulfamide Injection	2017-06-30	2022-11-15	1964	65.4667	1	1	1	1	1	Lung	Priority review	1	2	2	6	1	PTS302	CTR20130041	2	3	2	2	2	2	458	15.2667	90
70	100	123	Lenalidomide Capsules	2019-11-25	2020-11-17	358	11.9333	2.4	2	2	4	2	Lymphoma	Priority review	1	2	2	2	1	AUGMENT（CC- 5013-NHL-007）	NCT01938001	5	3	1	1	1	3	2988	99.6	358	178	180
71	101	124	Apatinib Mesylate Tablets	2020-02-10	2020-12-29	323	10.7667	2.4	1	2	6	1	Gastrointestinal	Standard review	2	2	2	2	1	APTN-Ⅲ-HCC	NCT02329860	5	3	1	1	1	3	2039	67.9667	393	261	132
72	102	125	Icotinib Hydrochloride Tablets	2020-09-22	2021-06-01	252	8.4	2.4	1	2	6	1	Lung	Priority review	1	2	2	4	1	EVIDENCE	NCT02448797	5	3	1	1	2	1	3098	103.267	283	151	132
74	104	127	Gemcitabine Hydrochloride for Injection	2020-11-05	2021-07-20	257	8.56667	2.4	2	2	1	1	Lung	Standard review	2	2	2	1	1	ORIENT-12	NCT03629925	5	3	1	1	1	3	1098	36.6	357	179	178
75	105	128	Paclitaxel Polymeric Micelles for Injection	2019-07-11	2021-10-26	838	27.9333	2.2	1	2	1	1	Lung	Standard review	2	2	2	1	1	PM-03-2015	CTR20150217	5	3	1	1	2	1	1350	45	448	300	148
76	106	129	Oxaliplatin for Injection	2021-01-26	2021-10-26	273	9.1	2.4	2	2	1	1	Stomach	Standard review	2	2	2	4	1	MO17527 （CLASSIC 研究）	NCT02560974	5	3	1	1	2	2	2366	78.8667	1035	520	515
77	107	130	Mitoxantrone Hydrochloride Liposome Injection	2020-08-24	2022-01-07	501	16.7	2.2	1	2	1	2	Lymphoma	Priority review&Granted conditional approval	1	2	1	2	1	PLM60-PTCL	NCT03553914	2	2	2	2	2	2	962	32.0667	108

## Sheet: codebook
	Class	Class 1=1，Class 2.2=2，Class 2.4=3,Class 5.1=4
	Origin	Domestic=1，Imported=2
	New drugs classification	NCE=1，Modified=2（including New indication，New dosage form and New formulation）
	Drug mechanism class	Chemotherapy=1，Hormone therapy=2，Immunotherapy=3，Others=4，Radiotherapy=5，Targeted therapy=6
	Cancer type	Solid tumor=1，Hematologic malignancies=2
	Special regulatory program	Granted conditional approval=1，Priority review=2，Priority review&Granted conditional approval=3，Priority review&Special approval=4，Priority review&Special approval&Granted conditional approval=5，Special approval=6，Standard review=7
	Priority_Review, Special_Review, Conditional_Approval	1=YES，2=NO，2=Standard review
	Lines of therapy	Line 1=1,Line 2=2,Line3&4=3，adjuvant therapy =4、maintain therapy=5、others=6
	Type of Statistical Test	BE=1，NA=2，Noninferiority=3，Noninferiority/Superiority=4，Superiority=5，UN=6
	Phase	Phase 1=1，Phase 2=2，Phase 3=3，Phase 1/2=4，1b=4，Phase 2/3=5，Phase 2b=5
	Randomized	Yes=1，No=2
	Trial design	Control=1，Single-arm=2
	Mask design	Double-blind=1，Open=2
	Comparator	Active=1，No-treatment=2，Placebo=3
